# Supplementary material for: Myrrh Oil-Based Nanoemulsion Loaded with Curcumin and Insulin: Development, Characterization, and Evaluation of Enhanced Antibacterial and Diabetic Wound-Healing Activity
Source: Pharmaceutics. 2026 Mar 16;18(3):369. doi: 10.3390/pharmaceutics18030369 (PMC13030445; doi:10.3390/pharmaceutics18030369)
Supplement: Supplementary file 1 [file pharmaceutics-18-00369-s001.zip]

Archive with 1 entries (1 files):
- pharmaceutics-4162512-supplementary.pdf
